# Supplementary material for: Evolution of an Amniote-Specific Mechanism for Modulating Ubiquitin Signaling via Phosphoregulation of the E2 Enzyme UBE2D3
Source: Mol Biol Evol. 2020 Mar 12;37(7):1986–2001. doi: 10.1093/molbev/msaa060 (PMC7306689; doi:10.1093/molbev/msaa060)
Supplement: msaa060_Supplementary_Data [file msaa060_supplementary_data.zip]

Archive with 8 entries (7 files):
- msaa060-Suppl_Data/
- msaa060-Suppl_Data/Supplementary Table 4.xlsx
- msaa060-Suppl_Data/Supplemental Video 1.mov
- msaa060-Suppl_Data/Supplementary Information.pdf
- msaa060-Suppl_Data/Supplementary Table 1.xlsx
- msaa060-Suppl_Data/Supplementary Table 2.xlsx
- msaa060-Suppl_Data/Supplementary Table 3.xlsx
- msaa060-Suppl_Data/Thumbs.db
