# Supplementary material for: Evolution of an Amniote-Specific Mechanism for Modulating Ubiquitin Signaling via Phosphoregulation of the E2 Enzyme UBE2D3
Source: Mol Biol Evol. 2020 Mar 12;37(7):1986–2001. doi: 10.1093/molbev/msaa060 (PMC7306689; doi:10.1093/molbev/msaa060)
Supplement: msaa060_Supplementary_Data [file msaa060_supplementary_data.zip › msaa060-Suppl_Data/Supplementary Table 4.xlsx]

## Sheet: UBE2D1
Species	Common name	Exon-6	Exon-7	Co-ordinates	Source
Homo sapiens	Human	VLLSICSLLCDPNPDDPLVPDIAQIYKSDKEK	YNRHAREWTQKYAM	chr10:58,367,893-58,368,788	UCSC genome browser
Pan troglodytes	Common chimpanzee	VLLSICSLLCDPNPDDPLVPDIAQIYKSDKEK	YNRHAREWTQKYAM	chr10:54165379-54165426	UCSC genome browser
Nomascus leucogenys	Gibbon	VLLSICSLLCDPNPDDPLVPDIAQIYKSDKEK	YNRHAREWTQKYAM	chr18:7,429,397-7,430,281	UCSC genome browser
Papio anubis	Baboon	VLLSICSLLCDPNPDDPLVPDIAQIYKSDKEK	YNRHAREWTQKYAM	chr9:71,948,601-71,949,445	UCSC genome browser
Chlorocebus sabeus	Green monkey	VLLSICSLLCDPNPDDPLVPDIAQIYKSDKEK	YNRHAREWTQKYAM	chr9:72,931,476-72,932,322	UCSC genome browser
Cricetulus griseus	Chinese hamster	VLLSICSLLCDPNPDDPLVPDIAQIYKSDKEK	YNRHAREWTQKYAM	LT883697v1:6419789-6420573	UCSC genome browser
Mus musculus	House mouse	VLLSICSLLCDPNPDDPLVPDIAQIYKSDKEK	YNRHAREWTQKYAM	chr10:70,718,566-70,719,464	UCSC genome browser
Heterocephalus glaber	Naked mole rat	VLLSICSLLCDPNPDDPLVPDIAQIYKSDKEK	YNRHAREWTQKYAM	JH602104:5,214,761-5,215,765	UCSC genome browser
Oryctolagus cuniculus	European rabbit	VLLSICSLLCDPNPDDPLVPDIAQIYKSDKEK	YNRHAREWTQKYAM	chr18:27,794,575-27,795,498	UCSC genome browser
Balaenoptera acutorostrata	Minke whale	VLLSICSLLCDPNPDDPLVPDIAQIYKSDKEK	YNRHAREWTQKYAM	KI537575:1885657-1885705	UCSC genome browser
Ovis aries	Sheep	VLLSICSLLCDPNPDDPLVPDIAQIYKSDKEK	YNRHAREWTQKYAM	chr22:257,256-258,218	UCSC genome browser
Loxodonta africana	African elephant	VLLSICSLLCDPNPDDPLVPDIAQIYKSDKEK	YNRHAREWTQKYAM	scaffold_10:39,567,317-39,568,287	UCSC genome browser
Monodelphis domestica	Opossum	VLLSICSLLCDPNPDDPLVPDIAQIYKSDKEK	YNRHAREWTQKYAM	chr1:47,394,463-47,396,003	UCSC genome browser
Falco cherrug	Saker falcon	VLLSICSLLCDPNPDDPLVPDIAQIYKSDKEK	YNRHAREWTQKYAM	NW_004994320.1:1352937-1362751	NCBI
Zonotrichia albicollis	White throated sparrow	VLLSICSLLCDPNPDDPLVPDIAQIYKSDKEK	YNRHAREWTQKYAM	NW_005081595.1:c3029913-3015698	NCBI
Pseudopodoces humilis	Tibetan ground jay	VLLSICSLLCDPNPDDPLVPDIAQIYKSDKEK	YNRHAREWTQKYAM	NW_005087827.1:10728-26742	NCBI
Alligator mississippiensis	American alligator	VLLSICSLLCDPNPDDPLVPDIAQIYKSDKEK	YNRHAREWTQKYAM	NW_017708881.1:13426246-13441723	NCBI
Chelonia mydas	Green sea turtle	VLLSICSLLCDPNPDDPLVPDIAQIYKSDKEK	YNRHAREWTQKYAM	NW_006632071.1:c720517-694850	NCBI
Chrysemys picta	Painted turtle	VLLSICSLLCDPNPDDPLVPDIAQIYKSDKEK	YNRHAREWTQKYAM	NW_007281398.1:4208557-4246092	NCBI
Python bivittatus	Burmese python	VLLSICSLLCDPNPDDPLVPDIAQIYKSDKEK	YNRHAREWTQKYAM	NW_006532482.1:c434233-395882	NCBI
Xenopus tropicalis	Western clawed frog	VLLSICSLLCDPNPDDPLVPDIAQIYKSDKEK	YNRLAREWTQKYAM	NC_030683.1:7357203-7378720	NCBI
Xenopus laevis	African clawed frog*	VLLSICSLLCDPNPDDPLVPDIAQIYKSDKEK	YNRLAREWTQKYAM	chr7S:7,610,610-7,612,969	UCSC genome browser
Nanorana parkeri	Tibetan frog	VLLSICSLLCDPNPDDPLVPDIAQTYKTDKDK	YNRIAREWTQKYAM	NW_017306624.1:c580412-559604	NCBI
