# Supplementary material for: Evolution of an Amniote-Specific Mechanism for Modulating Ubiquitin Signaling via Phosphoregulation of the E2 Enzyme UBE2D3
Source: Mol Biol Evol. 2020 Mar 12;37(7):1986–2001. doi: 10.1093/molbev/msaa060 (PMC7306689; doi:10.1093/molbev/msaa060)
Supplement: msaa060_Supplementary_Data [file msaa060_supplementary_data.zip › msaa060-Suppl_Data/Supplementary Table 1.xlsx]

## Sheet: Sheet1
Species	Common name	Amino acid sequence	C-term identity	Total identity
Homo sapiens	Human	K T D R D K Y N R I S R E W T Q K Y A M
Pan troglodytes	Common chimpanzee	K T D R D K Y N R I S R E W T Q K Y A M	1	1
Gorilla gorilla	Western gorilla	K T D R D K Y N R I S R E W T Q K Y A M	1	1
Pongo pygmaeus abelii	Orangutan	K T D R D K Y N R I S R E W T Q K Y A M	1	1
Nomascus leucogenys	Gibbon	K T D R D K Y N R I S R E W T Q K Y A M	1	1
Macaca mulatta	Rhesus macaque	K T D R D K Y N R I S R E W T Q K Y A M	1	1
Macaca fasicularis	Crab-eating macaque	K T D R D K Y N R I S R E W T Q K Y A M	1	1
Papio anubis	Baboon	K T D R D K Y N R I S R E W T Q K Y A M	1	1
Chlorocebus sabeus	Green monkey	K T D R D K Y N R I S R E W T Q K Y A M	1	1
Callithrix jacchus	Common marmoset	K T D R D K Y N R I S R E W T Q K Y A M	1	1
Tarsius syrichta	Tarsier	K T D R D K Y N R I S R E W T Q K Y A M	1	1
Saimiri bolivensis	Squirrel monkey	K T D R D K Y N R I S R E W T Q K Y A M	1	1
Microcebus murinus	Mouse lemur	K T D R D K Y N R I S R E W T Q K Y A M	1	1
Otolemur garnetti	Bushbaby	K T D R D K Y N R I S R E W T Q K Y A M	1	1
Tupaia belangeri chinensis	Chinese tree shrew	K T D R D K Y N R I S R E W T Q K Y A M	1	1
Spermophilus tridecemlineatus	Thirteen-lined ground squirrel	K T D R D K Y N R I S R E W T Q K Y A M	1	1
Jaculus jaculus	Lesser Egyptian jerboa	K T D R D K Y N R I S R E W T Q K Y A M	1	1
Microtus ochrogaster	Prairie vole	K T D R D K Y N R I S R E W T Q K Y A M	1	1
Cricetulus griseus	Chinese hamster	K T D R D K Y N R I S R E W T Q K Y A M	1	1
Mesocricetus auratus	Golden hamster	K T D R D K Y N R I S R E W T Q K Y A M	1	1
Mus musculus	House mouse	K T D R D K Y N R I S R E W T Q K Y A M	1	1
Rattus norvegicus	Norway rat	K T D R D K Y N R I S R E W T Q K Y A M	1	1
Heterocephalus glaber	Naked mole rat	K T D R D K Y N R I S R E W T Q K Y A M	1	1
Cavia porcellus	Gunea pig	K T D R D K Y N R I S R E W T Q K Y A M	1	1
Chinchilla lanigera	Chinchilla	K T D R D K Y N R I S R E W T Q K Y A M	1	1
Octodon degus	Brush tailed rat	K T D R D K Y N R I S R E W T Q K Y A M	1	1
Oryctolagus cuniculus	European rabbit	K T D R D K Y N R I S R E W T Q K Y A M	1	1
Ochotona princeps	Pika	K T D R D K Y N R I S R E W T Q K Y A M	1	1
Sus scrofa	Domestic pig	K T D R D K Y N R I S R E W T Q K Y A M	1	1
Vicugna pacos	Alpaca	K T D R D K Y N R I S R E W T Q K Y A M	1	1
Manis pentadactyla	Chinese pangolin	K T D R D K Y N R I S R E W T Q K Y A M	1	1
Tursiops truncatus	Common bottlenose dolphin	K T D R D K Y N R I S R E W T Q K Y A M	1	1
Orcinus orca	Killer whale	K T D R D K Y N R I S R E W T Q K Y A M	1	1
Balaenoptera acutorostrata	Minke whale	K T D R D K Y N R I S R E W T Q K Y A M	1	1
Pantholops hodgsonii	Tibetan antelope	K T D R D K Y N R I S R E W T Q K Y A M	1	1
Bos taurus	Cow	K T D R D K Y N R I S R E W T Q K Y A M	1	1
Ovis aries	Sheep	K T D R D K Y N R I S R E W T Q K Y A M	1	1
Capra hircus	Domestic goat	K T D R D K Y N R I S R E W T Q K Y A M	1	1
Equus caballus	Horse	K T D R D K Y N R I S R E W T Q K Y A M	1	1
Ceratotherium simum	White rhinoceros	K T D R D K Y N R I S R E W T Q K Y A M	1	1
Felis catus	Domestic cat	K T D R D K Y N R I S R E W T Q K Y A M	1	1
Canis familiaris)	Domestic dog	K T D R D K Y N R I S R E W T Q K Y A M	1	1
Mustela putorius furo	Ferret	K T D R D K Y N R I S R E W T Q K Y A M	1	1
Odobenus rosmarus	Pacific walrus	K T D R D K Y N R I S R E W T Q K Y A M	1	1
Leptonychotes weddellii	Weddell seal	K T D R D K Y N R I S R E W T Q K Y A M	1	1
Pteropus alecto	Black flying fox	K T D R D K Y N R I S R E W T Q K Y A M	1	1
Pteropus vampyrus	Megabat	K T D R D K Y N R I S R E W T Q K Y A M	1	1
Myotis davidii	David's myotis	K T D R D K Y N R I S R E W T Q K Y A M	1
Myotis lucifugus	Microbat	K T D R D K Y N R I S R E W T Q K Y A M	1
Eptesicus fuscus	Big brown bat	K T D R D K Y N R I S R E W T Q K Y A M	1	1
Condylura cristata	Star nosed mole	K T D R D K Y N R I S R E W T Q K Y A M	1
Loxodonta africana	African elephant	K T D R D K Y N R I S R E W T Q K Y A M	1	1
Trichechus manatus	Manatee	K T D R D K Y N R I S R E W T Q K Y A M	1	1
Chrysochloris asiatica	Cape golden mole	K T D R D K Y N R I S R E W T Q K Y A M	1	1
Echinops telfairi	Lesser hedgehog tenrec	K T D R D K Y N R I S R E W T Q K Y A M	1	1
Orycteropus afer	Aardvark	K T D R D K Y N R I S R E W T Q K Y A M	1	1
Dasypus novemcinctus	Armadillo	K T D R D K Y N R I S R E W T Q K Y A M	1	1
Monodelphis domestica	Opossum	K T D R D K Y N R I S R E W T Q K Y A M	1	1
Sarcophilus harrisii	Tasmanian devil	K T D R D K Y N R I S R E W T Q K Y A M	1	1
Ornithorhynchus anatinus	Platypus	K T D R D K Y N R I S R E W T Q K Y A M	1
Falco cherrug	Saker falcon	K T D R D K Y N R I S R E W T Q K Y A M	1
Falco peregrinus	Peregrine falcon	K T D R D K Y N R I S R E W T Q K Y A M	1
Ficedula albicollis	Collared flycatcher	K T D R D K Y N R I S R E W T Q K Y A M	1
Zonotrichia albicollis	White throated sparrow	K T D R D K Y N R I S R E W T Q K Y A M	1	1
Geospiza fortis	Medium ground finch	K T D R D K Y N R I S R E W T Q K Y A M	1
Taeniopygia guttata	Zebra finch	K T D R D K Y N R I S R E W T Q K Y A M	1	1
Pseudopodoces humilis	Tibetan ground jay	K T D R D K Y N R I S R E W T Q K Y A M	1	1
Melopsittacus undulatus	Budgerigar	K T D R D K Y N R I S R E W T Q K Y A M	1	1
Anas platyrhynchos	Mallard duck	K T D R D K Y N R I S R E W T Q K Y A M	1
Gallus gallus	Chicken	K T D R D K Y N R I S R E W T Q K Y A M	1	1
Meleagris gallopavo	Turkey	K T D R D K Y N R I S R E W T Q K Y A M	1
Alligator mississippiensis	American alligator	K T D R D K Y N R I S R E W T Q K Y A M	1	1
Chelonia mydas	Green sea turtle	K T D R D K Y N R I S R E W T Q K Y A M	1
Chrysemys picta	Painted turtle	K T D R D K Y N R I S R E W T Q K Y A M	1	1
Pelodiscus sinensis	Chinese softshell turtle	K T D R D K Y N R I S R E W T Q K Y A M	1	1
Anolis carolinensis	Carolina anole lizard	K T D R D K Y N R I S R E W T Q K Y A M	1	1
Ophiophagus hannah	King cobra	K T D R D K Y N R I S R E W T Q K Y A M	1
Python bivittatus	Burmese python	K T D R D K Y N R I S R E W T Q K Y A M	1	1
Xenopus tropicalis	Western clawed frog	K T D R E K Y N R I A R E W T Q K Y A M	0.9	0.97
Xenopus laevis	African clawed frog	K T D R E K Y N R I A R E W T Q K Y A M	0.9	0.97
Nanorana parkeri	Tibetan frog	K T D R E K Y N R I A R E W T Q K Y A M	0.9	0.97
Ambystoma mexicanum-1	Axolotl-1⌗	K T D R E K Y N R I A R E W T Q K Y A M	0.9
Ambystoma mexicanum-2	Axolotl-2⌗	K T D R A K Y N R I A R E W T Q K Y A M	0.9
Latimeria chalumnae	Coelacanth	K T D R E K Y N R L A R D W T S K Y A M	0.75
Tetraodon nigroviridis	Tetraodon	K T D V T R Y T R T A K E W T A K Y A M	0.6	0.91
Fugu rubripes	Pufferfish	K T D V A R Y T K T A K E W T T K Y A M	0.55	0.91
Oreochromis niloticus	Nile tilapia	K T D S Q K Y T K M A K E W T Q K Y A M	0.65	0.93
Neolamprologus brichardi	Princess of Burundi	K T D P V R Y N K T A Q D W T Q K Y A M	0.6
Astatotilapia burtoni	Burton's mouthbrooder	K T D P V R Y N K T A Q D W T Q K Y A M	0.6	0.91
Metriaclima zebra	Zebra mbuna-a¶	K T D S Q K Y T K M A K E W T Q K Y A M	0.65	0.93
Metriaclima zebra	Zebra mbuna-b¶	K T D P V R Y N K T A Q D W T Q K Y A M	0.6	0.91
Haplochromis nyererei	Pundamilia nyererei-a¶	K T D S Q K Y T K M A K E W T Q K Y A M	0.65	0.93
Haplochromis nyererei	Pundamilia nyererei-b¶	K T D P V R Y N K T A Q D W T Q K Y A M	0.6	0.91
Oryzias latipes	Medaka-a¶	K T D G Q K Y T K M A K E W T Q K Y A M	0.65	0.93
Oryzias latipes	Medaka-b¶	K T D P V R Y N K T A Q D W T Q K Y A M	0.6	0.91
Xiphophorus maculatus	Southern platyfish-a¶	K T D S Q K Y I K M A K E W T Q K Y A M	0.65	0.93
Xiphophorus maculatus	Southern platyfish-b¶	K T D P V R Y N K T A Q D W T Q K Y A M	0.6	0.91
Gasterosteus aculeatus	Stickleback-a¶	K T D N S R Y T K M A K D W T H K Y A M	0.5	0.92
Gasterosteus aculeatus	Stickleback-b¶	K T D P V K Y N K T A Q D W T Q K Y A M	0.65	0.92
Gadus morhua	Atlantic cod	K T D L N K Y N K T A R E W T Q K Y A M	0.75	0.95
Danio rerio	Zebrafish	K T D T E K Y N R I A R E W T Q K Y A M	0.85	0.96
Astyanax mexicanus	Blind cave fish	K T D T E K Y N R I A R E W T Q K Y A M	0.85	0.96
Lepisosteus oculatus	Spotted gar	K T D R E K Y N R I A R E W T Q K Y A M	0.9	0.97
Callorhinchus milii	Elephant shark	K T D R E K Y N R I A R E W T Q K Y A M	0.9	0.97
Petromyzon marinus	Lamprey	K T D R E K Y N R I A R E W T Q K Y A M	0.9	0.96
Branchiostoma floridae	Lancelet (Chordata)	K T D K P R Y N E L A K E W T K K Y A M	0.6	0.91
Ciona intestinalis	Sea squirt (Chordata)	K N D R S K Y N D L A R E W T R K Y A T N	*65%	0.86
Drosophila melanogaster	Fruit fly (Arthropoda)	K T D R E K Y N E L A R E W T R K Y A M	0.75	0.94
Culex tarsalis	Mosquito (Arthropoda)	K T D R E K Y N E L A R E W T R K Y A M	0.75	0.94
Corethrella appendiculata	Midge (Arthropoda)	K T D R E K Y N E L A R E W T R K Y A M	0.75	0.94
Zootermopsis nevadensis	Dampwood termite (Arthropoda)	K T D R E K Y N E L A R E W T R K Y A M	0.75	0.94
Lepeophtheirus salmonis	Salmon Louse (Arthropoda)	K T D R S K Y M E M A R E W T K K Y A M	0.7	0.88
Caenorhabditis elegans	C. elegans (Nematoda)	K T D R E R Y N Q L A R E W T Q K Y A M	0.75	0.93
Haliotis diversicolor	Abalone sea snail (Mollusca)	K T D R Q K Y E D V A K E W T R K Y A M	0.65	0.88
Fasciola hepatica	Liver fluke (Platyhelminthes)	K T D R N K Y E D I A R E W T R K Y A M	0.75	0.82
Saccharomyces cerevisiae	Budding yeast (Ascomycota)	K T D R P K Y E A T A R E W T K K Y A V	0.65	0.78
Schizosachaccharomyces pombe	Fission yeast (Ascomycota)	K T D R S R Y E L S A R E W T R K Y A I	0.6	0.84
Phanerochaete carnosa	White-rot fungus (Basidomycota)	K T D R A R Y E A T A R E W T R K Y A M	0.65	0.82
Hypsizygus marmoreus	White beech mushroom (Basidomycota)	K T D R T R Y E A T A R E W T R K Y A M	0.65	0.82
Acanthamoeba castellanii	Acanthamoeba (Amoebozoa)	K T D R S R Y E N T A R E W T R K Y A M	0.65	0.84
Arabidopsis thaliana	Thale cress (Trachiophyta)	K T D K N K Y E S T A R S W T Q K Y A M G	*65%	0.79
Galdieria sulphuraria	Extremophilic red alga (Cyandiales)	K T N R G K Y E E T A R E W T R K Y A M	0.6	0.85
Phyhophtera infestans	Late blight water mould (Oomycota)	R T D R A R H D A T A R E W T A K Y A T	0.5	0.81
Fistulifera solaris	Oleaginous diatom (Bacillariophyta)	K T D R A R H D S T A R E W T S K Y A M	0.6	0.81
