# Supplementary material for: Evolution of an Amniote-Specific Mechanism for Modulating Ubiquitin Signaling via Phosphoregulation of the E2 Enzyme UBE2D3
Source: Mol Biol Evol. 2020 Mar 12;37(7):1986–2001. doi: 10.1093/molbev/msaa060 (PMC7306689; doi:10.1093/molbev/msaa060)
Supplement: msaa060_Supplementary_Data [file msaa060_supplementary_data.zip › msaa060-Suppl_Data/Supplementary Table 2.xlsx]

## Sheet: Sequence sources
Species	Common name	Gene co-ordinates or accession number	Source
Homo sapiens	Human	chr4:102797415-102826508	UCSC genome browser
Pan troglodytes	Common chimpanzee	chr4:105343600-105372719	UCSC genome browser
Gorilla gorilla	Western gorilla	chr4:114,153,960-114,185,280	UCSC genome browser
Pongo pygmaeus abelii	Orangutan	chr4:107,249,729-107,279,260	UCSC genome browser
Nomascus leucogenys	Gibbon	chr9:87,645,926-87,675,235	UCSC genome browser
Macaca mulatta	Rhesus macaque	chr5:101,639,279-101,668,885	UCSC genome browser
Macaca fasicularis	Crab-eating macaque	chr5:102,118,106-102,147,782	UCSC genome browser
Papio anubis	Baboon	chr5:94,136,911-94,165,985	UCSC genome browser
Chlorocebus sabeus	Green monkey	chr7:50,896,405-50,926,257	UCSC genome browser
Callithrix jacchus	Common marmoset	chr3:90,826,499-90,855,726	UCSC genome browser
Tarsius syrichta	Tarsier	KE935710v1:81,047-115,381	UCSC genome browser
Saimiri bolivensis	Squirrel monkey	JH378138:12,313,524-12,343,189	UCSC genome browser
Microcebus murinus	Mouse lemur	KQ054047v1:512,213-544,568	UCSC genome browser
Otolemur garnetti	Bushbaby	GL873622:2,238,176-2,271,454	UCSC genome browser
Tupaia belangeri chinensis	Chinese tree shrew	NW_006159808	NCBI
Ictidomys tridecemlineatus	Thirteen-lined ground squirrel	NW_004936520.1	NCBI
Jaculus jaculus	Lesser Egyptian jerboa	NW_004504368	NCBI
Microtus ochrogaster	Prairie vole	NW_004949034.1	NCBI
Cricetulus griseus	Chinese hamster	KE377574:1,794,741-1,819,159	UCSC genome browser
Mesocricetus auratus	Golden hamster	NW_004801723	NCBI
Mus musculus	House mouse	chr3:135439775-135465240 (MM10)	UCSC genome browser
Rattus norvegicus	Norway rat	chr2:240,627,638-240,654,620	UCSC genome browser
Heterocephalus glaber	Naked mole rat	NW_004624830	NCBI
Cavia porcellus	Gunea pig	scaffold_43:3,573,312,582,474	UCSC genome browser
Chinchilla lanigera	Chinchilla	NW_004955496	NCBI
Octodon degus	Brush tailed rat	NW_004524759.1	NCBI
Oryctolagus cuniculus	European rabbit	chr15:46,797,666-46,830,252	UCSC genome browser
Ochotona princeps	Pika	JH802128:6812054-6836211	UCSC genome browser
Sus scrofa	Domestic pig	chr8:118,203,706-118,229,637	UCSC genome browser
Vicugna pacos	Alpaca	KB632754:291,125-317,723	UCSC genome browser
Manis pentadactyla	Chinese pangolin	KN013587:38,422-62,846	UCSC genome browser
Tursiops truncatus	Common bottlenose dolphin	JH476740:35,239-60,565	UCSC genome browser
Orcinus orca	Killer whale	NW_004438419	NCBI
Balaenoptera acutorostrata	Minke whale	KI537457:2,977,101-3,003,691	UCSC genome browser
Pantholops hodgsonii	Tibetan antelope	NW_005810708	NCBI
Bos taurus	Cow	chr6:23358310-23369781	UCSC genome browser
Ovis aries	Sheep	chr6:22121204-22146363	UCSC genome browser
Capra hircus	Domestic goat	NC_030813	NCBI
Equus caballus	Horse	chr3:37,154,007-37,167,562	UCSC genome browser
Ceratotherium simum	White rhinoceros	JH767755:24,594,918-24,624,042	UCSC genome browser
Felis catus	Domestic cat	chrB1:120,008,309-120,035,710	UCSC genome browser
Canis familiaris	Domestic dog*	chr32:24,192,618-24,220,897	UCSC genome browser
Mustela putorius furo	Ferret	GL896920:13,178,542-13,204,667	UCSC genome browser
Odobenus rosmarus	Pacific walrus	NW_004450414	NCBI
Leptonychotes weddellii	Weddell seal	NW_006383412	NCBI
Pteropus alecto	Black flying fox	NW_006441953	NCBI
Pteropus vampyrus	Megabat	scaffold_6805:5,409-33,086	UCSC genome browser
Myotis davidii	David's myotis	NW_006297224	NCBI
Myotis lucifugus	Microbat*	GL429896:2,318,363-2,333,718	UCSC genome browser
Eptesicus fuscus	Big brown bat	NW_007370796	NCBI
Condylura cristata	Star nosed mole	NW_004567122	NCBI
Loxodonta africana	African elephant	scaffold_14:9,866,662-9,902,965	UCSC genome browser
Trichechus manatus	Manatee	JH594677:3,950,779-3,988,061	UCSC genome browser
Chrysochloris asiatica	Cape golden mole	NW_006408729	NCBI
Echinops telfairi	Lesser hedgehog tenrec	JH980307:45,069,066-45,101,018	UCSC genome browser
Orycteropus afer	Aardvark	NW_006921990	NCBI
Dasypus novemcinctus	Armadillo	JH568248:2,922,267-2,951,557	UCSC genome browser
Monodelphis domestica	Opossum	chr5:47129650-47175172	UCSC genome browser
Sarcophilus harrisii	Tasmanian devil	chr6_GL864763_random:38475-79327	UCSC genome browser
Ornithorhynchus anatinus	Platypus*	chrUn_DS181139v1:24317-26655	UCSC genome browser
Falco cherrug	Saker falcon	NW_004994641	NCBI
Falco peregrinus	Peregrine falcon	NW_004930191.1	NCBI
Ficedula albicollis	Collared flycatcher	NC_021675	NCBI
Zonotrichia albicollis	White throated sparrow	NW_005081558.1:7606696-7629775	NCBI
Geospiza fortis	Medium ground finch	NW_005054304.1	NCBI
Taeniopygia guttata	Zebra finch	NC_011467.1:21524003-21547354	NCBI
Pseudopodoces humilis	Tibetan ground jay	NW_005087556.1:4655522-4675456	NCBI
Melopsittacus undulatus	Budgerigar	NW_004848260.1:8888158-8911171	NCBI
Anas platyrhynchos	Mallard duck	NW_004676847.1:548670-568729	NCBI
Gallus gallus	Chicken	NT_455856.1 :8419869-8440682	NCBI
Meleagris gallopavo	Turkey	chr4:40,307,474-40,314,153	UCSC genome browser
Alligator mississippiensis	American alligator	NW_017709954.1 :369605-401191	NCBI
Chelonia mydas	Green sea turtle	NW_006604451	NCBI
Chrysemys picta	Painted turtle	NW_007281378.1: Region 107835-135019	NCBI
Pelodiscus sinensis	Chinese softshell turtle	NW_005856091.1: Region 401358-428873	NCBI
Anolis carolinensis	Carolina anole lizard	GAFD01029227.1	NCBI
Python bivittatus	Burmese python	NW_006533296: Region 150799-174812	NCBI
Ophiophagus hannah	King cobra	AZIM01000304	GenBank
Xenopus tropicalis	Western clawed frog	chr1:64,170,894-64,188,573	UCSC genome browser
Xenopus laevis	African clawed frog*	chr1L:67,179,152-67,194,134; chr1S:61,825,697-61,852,354	UCSC genome browser
Nanorana parkeri	Tibetan frog	KN906220v1:1,038,792-1,080,495	UCSC genome browser
Ambystoma mexicanum	Axolotl-1⌗	AMEXG_0030003997:702247-792645	UCSC genome browser
Ambystoma mexicanum	Axolotl-2⌗	AMEXG_0030006217:1851620-1902148	UCSC genome browser
Latimeria chalumnae	Coelacanth	JH130220:6637-59731+	UCSC genome browser
Tetraodon nigroviridis	Tetraodon	chr10:12,247,820-12,251,495+	UCSC genome browser
Fugu rubripes	Pufferfish	HE591832:182,178-186,047+	UCSC genome browser
Oreochromis niloticus	Nile tilapia	chrLG19:9,932,884-9,937,895-	UCSC genome browser
Neolamprologus brichardi	Princess of Burundi	NW_006272052.1	NCBI
Astatotilapia burtoni	Burton's mouthbrooder	NW_005179617.1	NCBI
Metriaclima zebra	Zebra mbuna-a	>NC_036798.1:14907288-14914789	NCBI
Metriaclima zebra	Zebra mbuna-b	NW_014444742.1	NCBI
Haplochromis nyererei	Pundamilia nyererei-b	>NW_005187471.1:2672888-2679393	NCBI
Haplochromis nyererei	Pundamilia nyererei-b	>NW_005187480.1:529850-536580	NCBI
Oryzias latipes	Medaka-a	chr22:25,459,941-25,463,017	UCSC genome browser
Oryzias latipes	Medaka-b	Chr10, >NC_019868.2:30876590-30885112	NCBI
Xiphophorus maculatus	Southern platyfish-a	DNA scaffold: JH557024.1	NCBI
Xiphophorus maculatus	Southern platyfish-b	>NC_036465.1:620591-625411	NCBI
Gasterosteus aculeatus	Stickleback-a	chrXV:1410144-1416085	UCSC genome browser
Gasterosteus aculeatus	Stickleback-b	chrIV:4895758-4906131	UCSC genome browser
Gadus morhua	Atlantic cod	HE568491:62626-70609+	UCSC genome browser
Danio rerio	Zebrafish	chr13:11614223-11630767	UCSC genome browser
Astyanax mexicanus	Blind cave fish	KB871873.1:424117-432035	ENSEMBL
Lepisosteus oculatus	Spotted gar	LG4:51219853:51242854:1	ENSEMBL
Callorhinchus milii	Elephant shark	KI635875:786457-814714	UCSC genome browser
Petromyzon marinus	Lamprey	GL477992:5467-35456	UCSC genome browser
Branchiostoma floridae	Lancelet	C3ZGJ2	Uniprot
Ciona intestinalis	Sea squirt	F6Y5B7	Uniprot
Drosophila melanogaster	Fruit fly	P25867	Uniprot
Culex tarsalis	Mosquito	A0A1Q3EUM9	Uniprot
Corethrella appendiculata	Midge	U5EX56	Uniprot
Zootermopsis nevadensis	Dampwood termite	A0A067R5A9	Uniprot
Lepeophtheirus salmonis	Salmon Louse	C1BTS5	Uniprot
Caenorhabditis elegans	C. elegans	P35129	Uniprot
Haliotis diversicolor	Abalone sea snail	E6Y2Z0	Uniprot
Fasciola hepatica	Liver fluke	A0A2H1C6N3	Uniprot
Saccharomyces cerevisiae	Budding yeast	P15731	Uniprot
Schizosachaccharomyces pombe	Fission yeast	P46595	Uniprot
Phanerochaete carnosa	White-rot fungus	K5X3X9	Uniprot
Hypsizygus marmoreus	White beech mushroom	A0A151VPJ7	Uniprot
Acanthamoeba castellani	Acanthamoeba	L8GSE6	Uniprot
Arabidopsis thaliana	Mouse ear cress	P35133	Uniprot
Galdieria sulphuraria	Extremophilic red alga	M2XRN0	Uniprot
Phyoptera infestans	Late blight water mould	Q8H728	Uniprot
Fistulifera solaris	Oleaginous diatom	A0A1Z5J6L3	Uniprot
