# Supplementary material for: Evolution of an Amniote-Specific Mechanism for Modulating Ubiquitin Signaling via Phosphoregulation of the E2 Enzyme UBE2D3
Source: Mol Biol Evol. 2020 Mar 12;37(7):1986–2001. doi: 10.1093/molbev/msaa060 (PMC7306689; doi:10.1093/molbev/msaa060)
Supplement: msaa060_Supplementary_Data [file msaa060_supplementary_data.zip › msaa060-Suppl_Data/Supplementary Table 3.xlsx]

## Sheet: UBE2D2
Species	Common name	Exon-6	Exon-7	Co-ordinates	Source
Homo sapiens	Human	VLLSICSLLCDPNPDDPLVPEIARIYKTDREK	YNRIAREWTQKYAM	chr5:139623346-139626817	UCSC genome browser
Pan troglodytes	Common chimpanzee	VLLSICSLLCDPNPDDPLVPEIARIYKTDREK	YNRIAREWTQKYAM	chr5:117802292-117802339	UCSC genome browser
Nomascus leucogenys	Gibbon	VLLSICSLLCDPNPDDPLVPEIARIYKTDREK	YNRIAREWTQKYAM	chr2:41713367-41713414	UCSC genome browser
Papio anubis	Baboon	VLLSICSLLCDPNPDDPLVPEIARIYKTDREK	YNRIAREWTQKYAM	chr6:133923763-133923810	UCSC genome browser
Chlorocebus sabeus	Green monkey	VLLSICSLLCDPNPDDPLVPEIARIYKTDREK	YNRIAREWTQKYAM	chr23:42279253-42279299	UCSC genome browser
Cricetulus griseus	Chinese hamster	VLLSICSLLCDPNPDDPLVPEIARIYKTDREK	YNRIAREWTQKYAM	LT883682v1:35468945-35468991	UCSC genome browser
Mus musculus	House mouse	VLLSICSLLCDPNPDDPLVPEIARIYKTDREK	YNRIAREWTQKYAM	chr18:35965168-35965219	UCSC genome browser
Heterocephalus glaber	Naked mole rat	VLLSICSLLCDPNPDDPLVPEIARIYKTDREK	YNRIAREWTQKYAM	JH602056:32424563-32424610	UCSC genome browser
Oryctolagus cuniculus	European rabbit	VLLSICSLLCDPNPDDPLVPEIARIYKTDREK	YNRIAREWTQKYAM	chr3:21800734-21800779	UCSC genome browser
Balaenoptera acutorostrata	Minke whale	VLLSICSLLCDPNPDDPLVPEIARIYKTDREK	YNRIAREWTQKYAM	KI537433:6008510-6008555	UCSC genome browser
Ovis aries	Sheep	VLLSICSLLCDPNPDDPLVPEIARIYKTDREK	YNRIAREWTQKYAM	chr5:48141924-48141970	UCSC genome browser
Loxodonta africana	African elephant	VLLSICSLLCDPNPDDPLVPEIARIYKTDREK	YNRIAREWTQKYAM	Scaffold_1:57211650-57211696	UCSC genome browser
Monodelphis domestica	Opossum	VLLSICSLLCDPNPDDPLVPEIARIYKTDREK	YNRIAREWTQKYAM	chr1:330938110-330938155	UCSC genome browser
Falco cherrug	Saker falcon	VLLSICSLLCDPNPDDPLVPEIARIYKTDREK	YNRIAREWTQKYAM	NW_004994486.1:c902040-886323	NCBI
Zonotrichia albicollis	White throated sparrow	VLLSICSLLCDPNPDDPLVPEIARIYKTDREK	YNRIAREWTQKYAM	NW_005081691.1:736869-753474	NCBI
Pseudopodoces humilis	Tibetan ground jay	VLLSICSLLCDPNPDDPLVPEIARIYKTDREK	YNRIAREWTQKYAM	NW_005087571.1:c798189-772793	NCBI
Alligator mississippiensis	American alligator	VLLSICSLLCDPNPDDPLVPEIARIYKTDREK	YNRIAREWTQKYAM	NW_017709751	NCBI
Chelonia mydas	Green sea turtle	VLLSICSLLCDPNPDDPLVPEIARIYKTDREK	YNRIAREWTQKYAM	NW_006626853.1:c1945919-1914662	NCBI
Chrysemys picta	Painted turtle	VLLSICSLLCDPNPDDPLVPEIARIYKTDREK	YNRIAREWTQKYAM	NW_007281383.1	NCBI
Python bivittatus	Burmese python	VLLSICSLLCDPNPDDPLVPEIARIYKTDREK	YNRIAREWTQKYAM	NW_006533161.1:193638-226365	NCBI
Xenopus tropicalis	Western clawed frog	Not found
Xenopus laevis	African clawed frog	Not found
Nanorana parkeri	Tibetan frog	Not found
Ambystoma mexicanum-1	Axolotl-1⌗	VLLSICSLLCDPNPDDPLVPEIARIYKTDREK	YNRIAREWTQKYAM	AMEXG_0030003997:702247-792645	UCSC genome browser
Ambystoma mexicanum-2	Axolotl-2⌗	VLLSICSLLCDPNPDDPLVPEIARIYKTDRAK	YNRIAREWTQKYAM	AMEXG_0030006217:1851620-1902148	UCSC genome browser
Latimeria chalumnae	Coelacanth	Not found
Tetraodon nigroviridis	Tetraodon	VLLSICSLLCDPNPDDPLVPEIARIYKTDREK	YNKIAREWTQKYAM	chr1:9879924-9880289	UCSC genome browser
Fugu rubripes	Pufferfish	VLLSICSLLCDPNPDDPLVPEIARIYKTDREK	YNKIAREWTQKYAM	chr14:473304-473705	UCSC genome browser
Oreochromis niloticus	Nile tilapia	VLLSICSLLCDPNPDDPLVPEIARIYKTDREK	YNKIAREWTQKYAM	GL831239-1:179593-181138	UCSC genome browser
Neolamprologus brichardi	Princess of Burundi	Not found
Astatotilapia burtoni	Burton's mouthbrooder	Not found
Metriaclima zebra	Zebra mbuna	Not found
Haplochromis nyererei	Pundamilia nyererei	Not found
Oryzias latipes	Medaka	VLLSICSLLCDPNPDDPLVPEIARIYKTDREK	YNKIAREWTQKYAM	chr10:22968808-22968923	UCSC genome browser
Xiphophorus maculatus	Southern platyfish	VLLSICSLLCDPNPDDPLVPEIARIYKTDREK	YNKIAREWTQKYAM	NC_036465.1:25793627-25808002	NCBI
Gasterosteus aculeatus	Stickleback	VLLSICSLLCDPNPDDPLVPEIARIYKTDREK	YNKIAREWTQKYAM	chrIV:16169407-16171139	UCSC genome browser
Gadus morhua	Atlantic cod	VLLSICSLLCDPNPDDPLVPEIARIYKTDRDK	YNRIAREWTQKYAM	HE566678:804268-806091	UCSC genome browser
Danio rerio	Zebrafish	VLLSICSLLCDPNPDDPLVPEIARIYKTDREK	YNRIAREWTQKYAM	chr14:7,898,328-7,900,139	UCSC genome browser
Astyanax mexicanus	Blind cave fish	Not found
Lepisosteus oculatus	Spotted gar	VLLSICSLLCDPNPDDPLVPEIARIYKTDREK	YNRIAREWTQKYAM	NC_023184.1:40021117-40031273	NCBI
Callorhinchus milii	Elephant shark	VLLSICSLLCDPNPDDPLVPEIARIYKTDREK	YNRIAREWTQKYAM	KI635996:1783050-1783891	UCSC genome browser
Petromyzon marinus	Lamprey	Not found
